# Supplementary material for: Genetic and Ecological Relationships of Anastrepha ludens (Diptera: Tephritidae) Populations in Southern Mexico
Source: Insects. 2020 Nov 19;11(11):815. doi: 10.3390/insects11110815 (PMC7699260; doi:10.3390/insects11110815)
Supplement: Supplementary file 1 [file insects-11-00815-s001.zip]

Archive with 4 entries (4 files):
- Supplement 02 final.docx
- __MACOSX/._Supplement 02 final.docx
- Supplement 01 final.docx
- __MACOSX/._Supplement 01 final.docx
